# Supplementary material for: High Prevalence of Virulence Genes in Specific Genotypes of Atypical Enteropathogenic Escherichia coli
Source: Front Cell Infect Microbiol. 2017 Apr 4;7:109. doi: 10.3389/fcimb.2017.00109 (PMC5378719; doi:10.3389/fcimb.2017.00109)
Supplement: Supplementary file 1 [file Table1.XLSX]

## Sheet: Tablet S1
Table S1. Serotypes, sources, STs and virulence gene profiles of aEPEC isolates used in this study
								OI-122
Strain	Source	Location	Year	O:H serotype	Sequence type	yja	lpfA	efa1	nleB	nleE	set	iha	ehxA	toxB	katP	astA	pet	cdt	ehaC	paa	espP	SubAB	aat	saa	pic	aap	number of virulence genes
EP004	diarrheal patient	Henan	2011	O51:H7	ST328	﹣	+	+	+	+	+	﹣	﹣	﹣	﹣	﹣	﹣	﹣	+	﹣	﹣	﹣	﹣	﹣	﹣	﹣	6
EP008	diarrheal patient	Henan	2011	O51:H7	ST328	﹣	+	+	+	+	+	﹣	﹣	﹣	﹣	﹣	﹣	﹣	+	﹣	﹣	﹣	﹣	﹣	﹣	﹣	6
EP012	diarrheal patient	Henan	2011	O51:H7	ST328	﹣	+	+	+	+	+	﹣	﹣	﹣	﹣	﹣	﹣	﹣	+	﹣	﹣	﹣	﹣	﹣	﹣	﹣	6
EP013	diarrheal patient	Henan	2011	O51:H7	ST328	﹣	+	+	+	+	+	﹣	﹣	﹣	﹣	﹣	﹣	﹣	+	﹣	﹣	﹣	﹣	﹣	﹣	﹣	6
EP014	diarrheal patient	Henan	2011	O51:H7	ST328	﹣	+	+	+	+	+	﹣	﹣	﹣	﹣	﹣	﹣	﹣	+	﹣	﹣	﹣	﹣	﹣	﹣	﹣	6
EP016	diarrheal patient	Henan	2011	O51:H7	ST328	﹣	+	+	+	+	+	﹣	﹣	﹣	﹣	﹣	﹣	﹣	+	﹣	﹣	﹣	﹣	﹣	﹣	﹣	6
EP019	diarrheal patient	Henan	2011	O88:H25	ST328	﹣	+	+	+	+	+	﹣	﹣	﹣	﹣	+	﹣	﹣	+	﹣	﹣	﹣	﹣	﹣	﹣	﹣	7
EP021	diarrheal patient	Henan	2011	O82:H11	ST29	﹣	+	﹣	+	+	+	+	﹣	﹣	﹣	﹣	+	﹣	+	+	﹣	﹣	﹣	﹣	﹣	﹣	8
EP028	diarrheal patient	Henan	2011	O145:H45	ST4065	+	﹣	﹣	﹣	﹣	﹣	﹣	﹣	+	﹣	﹣	﹣	﹣	﹣	+	﹣	﹣	﹣	﹣	﹣	﹣	2
EP031	diarrheal patient	Henan	2011	O126:H19	ST517	﹣	+	﹣	﹣	﹣	﹣	﹣	﹣	﹣	﹣	+	+	﹣	+	﹣	﹣	﹣	﹣	﹣	﹣	﹣	4
EP033	diarrheal patient	Henan	2011	O85:H31	ST4066	+	﹣	﹣	﹣	﹣	﹣	﹣	﹣	﹣	﹣	﹣	﹣	﹣	﹣	﹣	﹣	﹣	﹣	﹣	﹣	﹣	0
EP035	diarrheal patient	Henan	2011	O51:H40	ST10	+	﹣	﹣	+	+	+	﹣	﹣	﹣	﹣	﹣	﹣	﹣	+	﹣	﹣	﹣	﹣	﹣	﹣	﹣	4
EP037	diarrheal patient	Henan	2011	O51:H7	ST328	﹣	+	+	+	+	+	﹣	﹣	﹣	﹣	﹣	﹣	﹣	+	﹣	﹣	﹣	﹣	﹣	﹣	﹣	6
EP039	diarrheal patient	Henan	2011	O51:H7	ST328	﹣	+	+	+	+	+	﹣	﹣	﹣	﹣	﹣	﹣	﹣	+	﹣	﹣	﹣	﹣	﹣	﹣	﹣	6
EP041	diarrheal patient	Henan	2011	O88:H25	ST328	﹣	+	+	+	+	+	﹣	﹣	﹣	﹣	﹣	﹣	﹣	+	﹣	﹣	﹣	﹣	﹣	﹣	﹣	6
EP043	diarrheal patient	Henan	2011	O109:H19	ST40	﹣	+	+	+	+	+	﹣	﹣	﹣	﹣	﹣	﹣	﹣	+	﹣	﹣	﹣	﹣	﹣	﹣	﹣	6
EP045	diarrheal patient	Henan	2011	O21:H6	ST40	﹣	+	+	+	+	+	﹣	﹣	﹣	﹣	﹣	﹣	﹣	+	+	﹣	﹣	﹣	﹣	﹣	﹣	7
EP047	diarrheal patient	Henan	2011	O2:H49	ST2088	+	﹣	﹣	﹣	﹣	﹣	﹣	﹣	﹣	﹣	﹣	﹣	﹣	﹣	﹣	﹣	﹣	﹣	﹣	﹣	﹣	0
EP048	diarrheal patient	Henan	2011	O129:H11	ST3037	+	﹣	﹣	﹣	﹣	﹣	﹣	﹣	﹣	﹣	+	+	﹣	+	﹣	﹣	﹣	﹣	﹣	﹣	﹣	3
EP049	diarrheal patient	Shanxi	2010	O128:H2	ST3	﹣	﹣	+	+	+	+	﹣	﹣	﹣	﹣	﹣	﹣	﹣	+	+	﹣	﹣	﹣	﹣	﹣	﹣	6
EP050	diarrheal patient	Shanxi	2010	ONT:H21	ST4071	﹣	﹣	﹣	﹣	﹣	﹣	﹣	﹣	﹣	﹣	﹣	﹣	﹣	+	﹣	﹣	﹣	﹣	﹣	﹣	﹣	1
EP052	diarrheal patient	Shanxi	2010	O50:H2	ST4072	﹣	﹣	﹣	﹣	﹣	﹣	﹣	﹣	﹣	+	﹣	﹣	﹣	+	﹣	﹣	﹣	﹣	﹣	﹣	﹣	2
EP053	diarrheal patient	Shanxi	2006	ONT:H10	ST206	+	﹣	﹣	﹣	﹣	﹣	﹣	﹣	﹣	+	﹣	﹣	﹣	+	﹣	﹣	﹣	﹣	﹣	﹣	﹣	2
EP054	diarrheal patient	Shanxi	2006	O88:H5	ST206	+	﹣	﹣	﹣	﹣	﹣	﹣	﹣	﹣	﹣	﹣	﹣	﹣	+	+	﹣	﹣	﹣	﹣	﹣	﹣	2
EP057	cattle	Shanxi	2006	O103:H8	ST4067	﹣	+	﹣	﹣	+	﹣	﹣	﹣	﹣	﹣	+	﹣	﹣	+	﹣	﹣	﹣	﹣	﹣	﹣	﹣	4
EP058	diarrheal patient	Heilongjiang	2009	O164:H21	ST616	﹣	+	﹣	﹣	+	﹣	﹣	﹣	﹣	﹣	﹣	﹣	﹣	+	﹣	﹣	﹣	﹣	﹣	﹣	﹣	3
EP062	diarrheal patient	Beijing	2011	O40:H19	ST226	﹣	﹣	﹣	﹣	﹣	﹣	﹣	﹣	﹣	﹣	﹣	﹣	﹣	+	﹣	﹣	﹣	﹣	﹣	﹣	﹣	1
EP064	diarrheal patient	Henan	2011	O103:H33	ST34	+	﹣	﹣	﹣	﹣	﹣	+	﹣	﹣	﹣	﹣	﹣	﹣	+	﹣	﹣	﹣	﹣	﹣	﹣	﹣	2
EP066	diarrheal patient	Henan	2011	O118:H5	ST1518	+	﹣	﹣	﹣	﹣	﹣	﹣	﹣	+	﹣	﹣	﹣	﹣	+	+	﹣	﹣	﹣	﹣	﹣	﹣	3
EP068	diarrheal patient	Henan	2011	O51:H7	ST328	﹣	+	+	+	+	+	﹣	﹣	﹣	﹣	﹣	﹣	﹣	+	﹣	﹣	﹣	﹣	﹣	﹣	﹣	6
EP069	diarrheal patient	Henan	2011	O35:H19	ST4073	﹣	+	﹣	﹣	﹣	﹣	﹣	﹣	﹣	﹣	﹣	﹣	﹣	+	﹣	﹣	﹣	﹣	﹣	﹣	﹣	2
EP073	diarrheal patient	Henan	2011	O128:H2	ST20	﹣	﹣	﹣	﹣	﹣	﹣	﹣	﹣	﹣	﹣	﹣	﹣	﹣	+	﹣	﹣	﹣	﹣	﹣	﹣	﹣	1
EP074	diarrheal patient	Henan	2011	O172:H6	ST28	+	﹣	﹣	﹣	﹣	﹣	﹣	﹣	+	﹣	﹣	﹣	﹣	﹣	﹣	﹣	﹣	﹣	﹣	﹣	﹣	1
EP075	diarrheal patient	Henan	2011	O26:H8	ST29	﹣	+	﹣	﹣	﹣	﹣	+	﹣	﹣	﹣	﹣	﹣	﹣	+	+	﹣	﹣	﹣	﹣	﹣	﹣	4
EP076	diarrheal patient	Henan	2011	O101:H4	ST226	﹣	﹣	﹣	﹣	﹣	﹣	﹣	﹣	﹣	﹣	﹣	﹣	﹣	+	﹣	﹣	﹣	﹣	﹣	﹣	﹣	1
EP078	diarrheal patient	Henan	2011	O136:H40	ST10	+	﹣	﹣	+	+	+	﹣	﹣	﹣	+	﹣	﹣	﹣	+	﹣	﹣	﹣	﹣	﹣	﹣	﹣	5
EP079	diarrheal patient	Henan	2011	O55:H7	ST4068	﹣	+	+	+	+	+	+	﹣	﹣	﹣	﹣	﹣	﹣	+	+	﹣	﹣	﹣	﹣	﹣	﹣	8
EP081	diarrheal patient	Henan	2011	O136:H40	ST10	+	﹣	﹣	+	+	+	﹣	﹣	﹣	+	﹣	﹣	﹣	+	﹣	﹣	﹣	﹣	﹣	﹣	﹣	5
EP082	diarrheal patient	Henan	2011	O142:H34	ST2346	+	﹣	﹣	﹣	﹣	﹣	﹣	﹣	﹣	﹣	﹣	﹣	﹣	﹣	﹣	﹣	﹣	﹣	﹣	﹣	﹣	0
EP084	diarrheal patient	Henan	2011	O19:H9	ST381	﹣	+	﹣	﹣	﹣	﹣	+	﹣	﹣	﹣	﹣	+	﹣	+	﹣	﹣	﹣	﹣	﹣	﹣	﹣	4
EP085	diarrheal patient	Henan	2011	O88:H25	ST328	﹣	+	+	+	+	+	﹣	﹣	﹣	﹣	﹣	﹣	﹣	+	﹣	﹣	﹣	﹣	﹣	﹣	﹣	6
EP086	diarrheal patient	Henan	2011	O157:H39	ST4060	+	﹣	﹣	﹣	﹣	﹣	+	﹣	+	﹣	﹣	﹣	﹣	﹣	+	﹣	﹣	﹣	﹣	﹣	﹣	3
EP088	diarrheal patient	Henan	2011	O108:H45	ST4069	+	﹣	﹣	﹣	﹣	﹣	﹣	﹣	﹣	﹣	﹣	﹣	﹣	﹣	﹣	﹣	﹣	﹣	﹣	﹣	﹣	0
EP090	diarrheal patient	Henan	2011	O2:H49	ST2088	+	﹣	﹣	﹣	﹣	﹣	﹣	﹣	﹣	﹣	﹣	﹣	﹣	﹣	﹣	﹣	﹣	﹣	﹣	﹣	﹣	0
EP091	diarrheal patient	Henan	2011	O51:H40	ST10	+	﹣	﹣	+	+	+	﹣	﹣	﹣	﹣	﹣	﹣	﹣	+	﹣	﹣	﹣	﹣	﹣	﹣	﹣	4
EP093	diarrheal patient	Henan	2011	O51:H40	ST10	+	﹣	﹣	+	+	+	﹣	﹣	﹣	﹣	﹣	﹣	﹣	+	+	﹣	﹣	﹣	﹣	﹣	﹣	5
EP095	diarrheal patient	Henan	2011	O128:H2	ST20	﹣	﹣	﹣	﹣	﹣	﹣	﹣	﹣	﹣	﹣	﹣	﹣	﹣	+	+	﹣	﹣	﹣	﹣	﹣	﹣	2
EP096	diarrheal patient	Henan	2011	O88:H8	ST590	﹣	+	﹣	﹣	﹣	﹣	﹣	﹣	﹣	﹣	﹣	﹣	﹣	+	+	﹣	﹣	﹣	﹣	﹣	﹣	3
EP097	diarrheal patient	Henan	2011	O88:H8	ST590	﹣	+	﹣	﹣	﹣	﹣	﹣	﹣	﹣	﹣	﹣	﹣	﹣	+	﹣	﹣	﹣	﹣	﹣	﹣	﹣	2
EP099	diarrheal patient	Henan	2011	O85:H31	ST803	+	﹣	﹣	﹣	﹣	﹣	﹣	﹣	﹣	﹣	﹣	﹣	﹣	﹣	+	﹣	﹣	﹣	﹣	﹣	﹣	1
EP101	diarrheal patient	Henan	2011	ONT:H25	ST327	﹣	+	+	+	+	+	﹣	﹣	﹣	﹣	+	﹣	﹣	+	+	﹣	﹣	﹣	﹣	﹣	﹣	8
EP103	diarrheal patient	Henan	2011	O91:H19	ST10	+	﹣	﹣	+	+	+	﹣	﹣	﹣	﹣	﹣	﹣	﹣	+	+	﹣	﹣	﹣	﹣	﹣	﹣	5
EP104	diarrheal patient	Henan	2011	O109:H4	ST40	﹣	+	+	+	+	+	﹣	﹣	﹣	﹣	﹣	﹣	﹣	+	+	﹣	﹣	﹣	﹣	﹣	﹣	7
EP105	diarrheal patient	Henan	2012	ONT:H48	ST189	﹣	﹣	﹣	﹣	﹣	﹣	﹣	﹣	﹣	﹣	+	﹣	﹣	+	+	﹣	﹣	﹣	﹣	﹣	﹣	3
EP107	diarrheal patient	Henan	2012	O109:H19	ST40	﹣	+	+	+	+	+	﹣	﹣	﹣	﹣	﹣	﹣	﹣	+	+	﹣	﹣	﹣	﹣	﹣	﹣	7
EP107	diarrheal patient	Henan	2012	O101:H33	ST378	+	﹣	﹣	﹣	+	﹣	﹣	﹣	+	﹣	﹣	﹣	﹣	+	﹣	﹣	﹣	﹣	﹣	﹣	﹣	3
EP109	diarrheal patient	Henan	2012	O33:H6	ST2346	+	﹣	+	+	+	+	﹣	﹣	﹣	﹣	﹣	﹣	﹣	﹣	+	﹣	﹣	﹣	﹣	﹣	﹣	5
EP112	diarrheal patient	Henan	2012	O126:H19	ST517	﹣	+	﹣	﹣	﹣	﹣	﹣	﹣	﹣	﹣	+	+	﹣	+	﹣	﹣	﹣	﹣	﹣	﹣	﹣	4
EP113	diarrheal patient	Henan	2012	ONT:H10	ST517	﹣	+	﹣	﹣	﹣	﹣	﹣	﹣	﹣	﹣	+	+	﹣	+	﹣	﹣	﹣	﹣	﹣	﹣	﹣	4
EP115	diarrheal patient	Henan	2012	O111:H9	ST29	﹣	+	+	+	+	+	+	﹣	﹣	﹣	﹣	﹣	﹣	+	﹣	﹣	﹣	﹣	﹣	﹣	﹣	7
EP116	diarrheal patient	Henan	2012	O33:H34	ST2346	+	﹣	+	+	+	+	﹣	﹣	﹣	﹣	﹣	﹣	﹣	﹣	+	﹣	﹣	﹣	﹣	﹣	﹣	5
EP118	diarrheal patient	Henan	2012	O51:H40	ST10	+	﹣	﹣	+	+	+	﹣	﹣	﹣	﹣	﹣	﹣	﹣	+	+	﹣	﹣	﹣	﹣	﹣	﹣	5
EP133	diarrheal patient	Shanxi	2010	O158:H39	ST29	﹣	+	﹣	﹣	﹣	﹣	+	﹣	﹣	﹣	﹣	﹣	﹣	+	﹣	﹣	﹣	﹣	﹣	﹣	﹣	3
EP134	diarrheal patient	Shanxi	2010	O109:H34	ST40	﹣	+	+	+	+	+	﹣	﹣	﹣	﹣	﹣	﹣	﹣	+	﹣	﹣	﹣	﹣	﹣	﹣	﹣	6
EP135	diarrheal patient	Shanxi	2010	O109:H19	ST517	﹣	+	﹣	﹣	﹣	﹣	﹣	﹣	+	﹣	﹣	﹣	﹣	+	+	﹣	﹣	﹣	﹣	﹣	﹣	4
EP136	diarrheal patient	Shanxi	2010	O51:H7	ST328	﹣	+	+	+	+	+	﹣	﹣	﹣	﹣	﹣	﹣	﹣	+	+	﹣	﹣	﹣	﹣	﹣	﹣	7
EP137	diarrheal patient	Shanxi	2010	ONT:H21	ST443	﹣	﹣	﹣	﹣	﹣	﹣	﹣	﹣	﹣	﹣	﹣	﹣	﹣	+	﹣	﹣	﹣	﹣	﹣	﹣	﹣	1
EP138	diarrheal patient	Beijing	2011	O119:H2	ST20	﹣	﹣	+	+	+	+	﹣	﹣	﹣	﹣	﹣	﹣	﹣	+	﹣	﹣	﹣	﹣	﹣	﹣	﹣	5
EP139	cattle	Heilongjiang	2012	O26:H11	ST29	﹣	+	+	+	+	+	﹣	﹣	﹣	﹣	﹣	﹣	﹣	+	+	﹣	﹣	﹣	﹣	﹣	﹣	7
EP140	cattle	Heilongjiang	2012	O26:H11	ST29	﹣	+	+	+	+	+	﹣	﹣	﹣	﹣	﹣	﹣	﹣	+	+	﹣	﹣	﹣	﹣	﹣	﹣	7
EP141	diarrheal patient	Guangdong	2010	O92:H6	ST28	+	﹣	﹣	﹣	﹣	﹣	﹣	﹣	﹣	﹣	﹣	﹣	﹣	﹣	+	﹣	﹣	﹣	﹣	﹣	﹣	1
EP142	diarrheal patient	Henan	2012	O45:H11	ST48	+	+	﹣	﹣	﹣	﹣	+	﹣	﹣	﹣	﹣	﹣	﹣	+	+	﹣	﹣	﹣	﹣	﹣	﹣	4
EP143	diarrheal patient	Henan	2012	O128:NT	ST20	﹣	﹣	﹣	﹣	﹣	﹣	﹣	﹣	﹣	﹣	﹣	﹣	﹣	+	﹣	﹣	﹣	﹣	﹣	﹣	﹣	1
EP145	diarrheal patient	Henan	2012	O109:H21	ST40	﹣	+	+	+	+	+	﹣	﹣	﹣	﹣	﹣	﹣	﹣	+	+	﹣	﹣	﹣	﹣	﹣	﹣	7
EP146	diarrheal patient	Beijing	2012	ONT:H49	ST4070	+	﹣	﹣	﹣	﹣	﹣	﹣	﹣	﹣	+	﹣	﹣	﹣	﹣	+	﹣	﹣	﹣	﹣	﹣	﹣	2
EP147	diarrheal patient	Beijing	2012	O70:H2	ST301	﹣	﹣	﹣	﹣	﹣	﹣	﹣	﹣	﹣	+	﹣	﹣	﹣	+	+	﹣	﹣	﹣	﹣	﹣	﹣	3
EP148	diarrheal patient	Beijing	2012	O26:H11	ST29	﹣	+	+	+	+	+	+	+	﹣	﹣	﹣	﹣	﹣	+	+	﹣	﹣	﹣	﹣	﹣	﹣	9
EP149	diarrheal patient	Beijing	2012	ONT:H16	ST603	﹣	+	﹣	﹣	﹣	﹣	﹣	﹣	﹣	﹣	﹣	﹣	﹣	+	+	﹣	﹣	﹣	﹣	﹣	﹣	3
EP150	diarrheal patient	Beijing	2012	O170:H49	ST2178	﹣	+	﹣	+	+	+	﹣	﹣	﹣	﹣	﹣	﹣	﹣	+	+	﹣	﹣	﹣	﹣	﹣	﹣	6
EP151	diarrheal patient	Beijing	2012	O9:H19	ST4064	﹣	+	﹣	﹣	﹣	﹣	﹣	﹣	﹣	﹣	﹣	﹣	﹣	﹣	+	﹣	﹣	﹣	﹣	﹣	﹣	2
EP152	diarrheal patient	Beijing	2012	O170:H8	ST2178	﹣	+	﹣	+	+	+	﹣	﹣	﹣	﹣	﹣	﹣	﹣	+	+	﹣	﹣	﹣	﹣	﹣	﹣	6
EP153	diarrheal patient	Beijing	2012	O123:H45	ST517	﹣	+	﹣	﹣	﹣	﹣	﹣	﹣	﹣	﹣	﹣	﹣	﹣	+	+	﹣	﹣	﹣	﹣	﹣	﹣	3
EP154	diarrheal patient	Beijing	2012	O76:H6	ST7211	﹣	+	﹣	+	+	+	﹣	﹣	﹣	+	﹣	﹣	﹣	+	+	﹣	﹣	﹣	﹣	﹣	﹣	7
EP155	diarrheal patient	Beijing	2012	O120:H45	ST517	﹣	+	﹣	﹣	﹣	﹣	﹣	﹣	﹣	﹣	+	+	﹣	+	﹣	﹣	﹣	﹣	﹣	﹣	﹣	4
EP156	diarrheal patient	Beijing	2012	O13/O129/O135:H11	ST3037	+	+	﹣	﹣	﹣	﹣	﹣	﹣	﹣	﹣	﹣	﹣	﹣	+	﹣	﹣	﹣	﹣	﹣	﹣	﹣	2
EP158	diarrheal patient	Beijing	2012	O170:H5	ST2178	﹣	+	﹣	+	+	+	﹣	﹣	﹣	﹣	﹣	﹣	﹣	+	﹣	﹣	﹣	﹣	﹣	﹣	﹣	5
EP159	diarrheal patient	Beijing	2012	O138:H48	ST6272	+	+	﹣	﹣	﹣	﹣	﹣	﹣	﹣	﹣	﹣	﹣	﹣	+	+	﹣	﹣	﹣	﹣	﹣	﹣	3
EP161	diarrheal patient	Beijing	2012	O101:H33	ST378	+	+	﹣	﹣	﹣	﹣	+	﹣	﹣	﹣	﹣	﹣	﹣	+	+	﹣	﹣	﹣	﹣	﹣	﹣	4
EP162	diarrheal patient	Beijing	2012	O13/O129/O135:H11	ST10	+	﹣	﹣	﹣	﹣	﹣	﹣	﹣	﹣	﹣	+	+	﹣	+	﹣	﹣	﹣	﹣	﹣	﹣	﹣	3
EP163	diarrheal patient	Beijing	2012	O138:H2	ST6272	+	+	﹣	﹣	﹣	﹣	﹣	﹣	﹣	﹣	﹣	﹣	﹣	+	﹣	﹣	﹣	﹣	﹣	﹣	﹣	2
EP164	diarrheal patient	Beijing	2012	O34:H4	ST642	﹣	+	﹣	﹣	﹣	﹣	﹣	﹣	﹣	﹣	﹣	﹣	﹣	+	﹣	﹣	﹣	﹣	﹣	﹣	﹣	2
EP165	diarrheal patient	Beijing	2012	O123:H11	ST788	+	﹣	﹣	﹣	﹣	﹣	﹣	﹣	+	﹣	﹣	﹣	+	﹣	+	﹣	﹣	﹣	﹣	﹣	﹣	3
EP166	diarrheal patient	Beijing	2012	O61:H6	ST301	﹣	﹣	﹣	﹣	﹣	﹣	﹣	﹣	﹣	﹣	﹣	﹣	﹣	+	﹣	﹣	﹣	﹣	﹣	﹣	﹣	1
EP167	diarrheal patient	Beijing	2012	ONT:H21	ST4063	﹣	+	﹣	+	+	+	﹣	﹣	﹣	﹣	﹣	+	﹣	+	+	﹣	﹣	﹣	﹣	﹣	﹣	7
EP168	diarrheal patient	Beijing	2012	O35:H48	ST752	+	﹣	﹣	﹣	﹣	﹣	﹣	﹣	﹣	﹣	﹣	﹣	﹣	+	﹣	﹣	﹣	﹣	﹣	﹣	﹣	1
EP169	diarrheal patient	Beijing	2012	O40:H2	ST1229	﹣	﹣	﹣	﹣	﹣	﹣	﹣	﹣	﹣	﹣	﹣	﹣	﹣	+	﹣	﹣	﹣	﹣	﹣	﹣	﹣	1
EP170	diarrheal patient	Shanxi	2012	O126:H19	ST4062	﹣	+	﹣	﹣	﹣	﹣	﹣	﹣	﹣	﹣	+	+	﹣	+	﹣	﹣	﹣	﹣	﹣	﹣	﹣	4
EP171	diarrheal patient	Shanxi	2012	O61:H19	ST301	﹣	﹣	﹣	﹣	﹣	﹣	﹣	﹣	﹣	﹣	+	﹣	﹣	+	﹣	﹣	﹣	﹣	﹣	﹣	﹣	2
EP172	diarrheal patient	Shanxi	2012	O128:H2	ST4061	﹣	﹣	+	+	+	+	﹣	﹣	﹣	﹣	﹣	﹣	﹣	+	+	﹣	﹣	﹣	﹣	﹣	﹣	6
EP173	diarrheal patient	Shanxi	2012	O2:H48	ST6272	+	+	﹣	﹣	﹣	﹣	﹣	﹣	﹣	﹣	﹣	﹣	﹣	+	﹣	﹣	﹣	﹣	﹣	﹣	﹣	2
EP174	diarrheal patient	Shanxi	2012	O91:H19	ST517	﹣	+	﹣	﹣	﹣	﹣	﹣	﹣	﹣	﹣	+	+	﹣	+	﹣	﹣	﹣	﹣	﹣	﹣	﹣	4
EP175	diarrheal patient	Shanxi	2012	O119:H21	ST40	﹣	+	+	+	+	+	﹣	﹣	﹣	﹣	﹣	﹣	﹣	+	﹣	﹣	﹣	﹣	﹣	﹣	﹣	6
EP176	diarrheal patient	Shanxi	2012	O61:H2	ST301	﹣	﹣	﹣	﹣	﹣	﹣	﹣	﹣	﹣	﹣	﹣	﹣	﹣	+	﹣	﹣	﹣	﹣	﹣	﹣	﹣	1
EP177	diarrheal patient	Shanxi	2012	O101:H33	ST378	+	﹣	﹣	﹣	﹣	﹣	+	﹣	﹣	﹣	﹣	﹣	﹣	+	﹣	﹣	﹣	﹣	﹣	﹣	﹣	2
EP179	diarrheal patient	Shanxi	2012	O51:H49	ST589	+	﹣	﹣	﹣	﹣	﹣	+	﹣	﹣	﹣	﹣	﹣	﹣	﹣	﹣	﹣	﹣	﹣	﹣	﹣	﹣	1
EP180	diarrheal patient	Shanxi	2012	O157:H33	ST4060	+	﹣	﹣	﹣	﹣	﹣	+	﹣	+	﹣	﹣	﹣	﹣	﹣	﹣	﹣	﹣	﹣	﹣	﹣	﹣	2
EP181	diarrheal patient	Henan	2012	ONT:H5	ST382	﹣	﹣	﹣	﹣	﹣	﹣	﹣	﹣	﹣	﹣	﹣	﹣	﹣	+	﹣	﹣	﹣	﹣	﹣	﹣	﹣	1
EP185	diarrheal patient	Henan	2012	O10:H2	ST381	﹣	﹣	﹣	﹣	﹣	﹣	﹣	﹣	+	﹣	﹣	﹣	﹣	+	﹣	﹣	﹣	﹣	﹣	﹣	﹣	2
EP197	diarrheal patient	Henan	2012	O133:H10	ST2089	+	﹣	﹣	﹣	﹣	﹣	+	﹣	﹣	﹣	﹣	﹣	﹣	﹣	﹣	﹣	﹣	﹣	﹣	﹣	﹣	1
EP198	marmota	Qinghai	2013	O145:H2	ST342	﹣	+	﹣	+	+	+	+	﹣	﹣	﹣	﹣	﹣	﹣	+	+	﹣	﹣	﹣	﹣	﹣	﹣	7
EP199	marmota	Qinghai	2013	O120:H21	ST4059	﹣	+	﹣	﹣	﹣	﹣	﹣	﹣	﹣	﹣	+	﹣	﹣	+	+	﹣	﹣	﹣	﹣	﹣	﹣	4
EP200	marmota	Qinghai	2013	O34:NT	ST342	﹣	+	﹣	+	+	+	+	﹣	﹣	﹣	﹣	﹣	﹣	+	+	﹣	﹣	﹣	﹣	﹣	﹣	7
EP201	marmota	Qinghai	2013	ONT:H6	ST28	+	﹣	﹣	﹣	﹣	﹣	﹣	﹣	﹣	﹣	﹣	﹣	﹣	﹣	﹣	﹣	﹣	﹣	﹣	﹣	﹣	0
EP202	marmota	Qinghai	2013	O5:H19	ST342	﹣	+	﹣	+	+	+	﹣	+	+	﹣	﹣	﹣	+	+	+	﹣	﹣	﹣	﹣	﹣	﹣	9
EP203	marmota	Qinghai	2013	O121:H33	ST655	﹣	+	﹣	+	+	+	+	+	+	﹣	﹣	﹣	﹣	+	+	﹣	﹣	﹣	﹣	﹣	﹣	9
EP204	marmota	Qinghai	2013	O120:H2	ST4059	﹣	+	+	﹣	﹣	﹣	﹣	﹣	﹣	﹣	﹣	﹣	﹣	+	+	﹣	﹣	﹣	﹣	﹣	﹣	4
EP205	marmota	Qinghai	2013	O145:H10	ST342	﹣	+	﹣	+	+	+	+	﹣	﹣	﹣	﹣	﹣	﹣	+	+	﹣	﹣	﹣	﹣	﹣	﹣	7
EP206	marmota	Qinghai	2013	O145:H31	ST342	﹣	+	﹣	+	+	+	+	﹣	﹣	﹣	﹣	﹣	﹣	+	+	﹣	﹣	﹣	﹣	﹣	﹣	7
EP207	marmota	Qinghai	2013	ONT:H45	ST3672	+	+	+	+	+	+	+	﹣	﹣	﹣	﹣	﹣	﹣	+	+	﹣	﹣	﹣	﹣	﹣	﹣	8
EP217	marmota	Qinghai	2013	O120:H10	ST4059	﹣	+	﹣	﹣	﹣	﹣	﹣	﹣	﹣	﹣	+	﹣	﹣	+	+	﹣	﹣	﹣	﹣	﹣	﹣	4
EP239	diarrheal patient	Guangdong	2013	O177:H9	ST381	﹣	+	﹣	﹣	﹣	﹣	+	﹣	﹣	﹣	﹣	+	﹣	+	﹣	﹣	﹣	﹣	﹣	﹣	﹣	4
EP243	bird	Sichuan	2013	O119:H21	ST40	﹣	+	﹣	+	+	+	﹣	﹣	﹣	﹣	+	﹣	﹣	+	﹣	﹣	﹣	﹣	﹣	﹣	﹣	6
EP244	chicken meat	Sichuan	2013	O2:H40	ST752	+	﹣	﹣	﹣	﹣	﹣	﹣	﹣	﹣	﹣	﹣	﹣	﹣	+	﹣	﹣	﹣	﹣	﹣	﹣	﹣	1
EP245	bird	Sichuan	2013	O85:H31	ST803	+	﹣	﹣	﹣	﹣	﹣	﹣	﹣	﹣	﹣	﹣	﹣	﹣	﹣	﹣	﹣	﹣	﹣	﹣	﹣	﹣	0
EP246	bird	Sichuan	2013	O103:H4	ST642	﹣	+	﹣	﹣	﹣	﹣	﹣	﹣	﹣	﹣	﹣	﹣	﹣	+	﹣	﹣	﹣	﹣	﹣	﹣	﹣	2
EP247	bird	Sichuan	2013	O119:H4	ST642	﹣	+	﹣	﹣	﹣	﹣	﹣	﹣	﹣	﹣	﹣	﹣	﹣	+	﹣	﹣	﹣	﹣	﹣	﹣	﹣	2
EP249	bird	Sichuan	2013	O103:H21	ST40	﹣	+	+	+	+	+	﹣	﹣	﹣	﹣	﹣	﹣	﹣	+	﹣	﹣	﹣	﹣	﹣	﹣	﹣	6
EP252	bird	Sichuan	2013	O119:H21	ST40	﹣	+	+	+	+	+	﹣	﹣	﹣	﹣	﹣	﹣	﹣	+	﹣	﹣	﹣	﹣	﹣	﹣	﹣	6
EP253	bird	Sichuan	2013	O119:H21	ST40	﹣	+	+	+	+	+	﹣	﹣	﹣	﹣	﹣	﹣	﹣	+	﹣	﹣	﹣	﹣	﹣	﹣	﹣	6
EP254	bird	Sichuan	2013	O128:H2	ST20	+	﹣	﹣	﹣	﹣	﹣	﹣	﹣	﹣	﹣	﹣	﹣	﹣	+	+	﹣	﹣	﹣	﹣	﹣	﹣	2
EP255	bird	Sichuan	2013	O23:H18	ST4486	﹣	+	﹣	﹣	﹣	﹣	﹣	﹣	﹣	﹣	﹣	﹣	﹣	+	﹣	﹣	﹣	﹣	﹣	﹣	﹣	2
EP256	bird	Sichuan	2013	O119:H21	ST40	﹣	+	﹣	+	+	+	﹣	﹣	﹣	﹣	+	﹣	+	+	+	﹣	﹣	﹣	﹣	﹣	﹣	8
EP257	bird	Sichuan	2013	O119:H21	ST40	﹣	+	+	+	+	+	﹣	﹣	﹣	﹣	﹣	﹣	﹣	+	﹣	﹣	﹣	﹣	﹣	﹣	﹣	6
EP258	bird	Sichuan	2013	O119:H21	ST40	﹣	+	+	+	+	+	﹣	﹣	﹣	﹣	﹣	﹣	﹣	+	﹣	﹣	﹣	﹣	﹣	﹣	﹣	6
EP259	bird	Sichuan	2013	O157:H5	ST10	+	﹣	+	+	+	+	﹣	﹣	﹣	﹣	+	﹣	﹣	+	﹣	﹣	﹣	﹣	﹣	﹣	﹣	6
EP260	diarrheal patient	Sichuan	2013	O21:H21	ST40	﹣	+	+	+	+	+	﹣	﹣	﹣	﹣	﹣	﹣	﹣	+	﹣	﹣	﹣	﹣	﹣	﹣	﹣	6
EP261	diarrheal patient	Sichuan	2013	O88:H25	ST517	﹣	+	﹣	﹣	+	﹣	﹣	﹣	﹣	﹣	﹣	﹣	﹣	+	﹣	﹣	﹣	﹣	﹣	﹣	﹣	3
EP262	diarrheal patient	Sichuan	2013	O138:H48	ST6272	+	+	﹣	﹣	﹣	﹣	﹣	﹣	﹣	﹣	﹣	﹣	﹣	+	+	﹣	﹣	﹣	﹣	﹣	﹣	3
EP263	diarrheal patient	Sichuan	2013	O133:H10	ST2089	+	﹣	﹣	﹣	﹣	﹣	+	﹣	﹣	﹣	﹣	﹣	﹣	﹣	﹣	﹣	﹣	﹣	﹣	﹣	﹣	1
EP264	diarrheal patient	Sichuan	2013	O119:H21	ST40	﹣	+	+	+	﹣	+	﹣	﹣	﹣	﹣	﹣	﹣	﹣	+	﹣	﹣	﹣	﹣	﹣	﹣	﹣	5
EP265	diarrheal patient	Sichuan	2013	O119:H21	ST40	﹣	+	+	+	+	+	﹣	﹣	﹣	﹣	﹣	﹣	﹣	+	﹣	﹣	﹣	﹣	﹣	﹣	﹣	6
EP266	diarrheal patient	Sichuan	2013	O177:H11	ST29	﹣	+	+	+	+	+	﹣	﹣	+	﹣	﹣	﹣	﹣	+	+	﹣	﹣	﹣	﹣	﹣	﹣	8
EP267	diarrheal patient	Sichuan	2013	O63:H6	ST583	+	﹣	﹣	﹣	+	﹣	﹣	﹣	﹣	﹣	﹣	﹣	﹣	﹣	﹣	﹣	﹣	﹣	﹣	﹣	﹣	1
EP269	diarrheal patient	Sichuan	2013	O156:H21	ST40	﹣	+	﹣	+	+	+	﹣	﹣	﹣	﹣	﹣	﹣	﹣	+	﹣	﹣	﹣	﹣	﹣	﹣	﹣	5
EP272	pork	Beijing	2013	ONT	ST603	﹣	+	﹣	﹣	﹣	﹣	﹣	﹣	﹣	﹣	﹣	﹣	﹣	+	﹣	﹣	﹣	﹣	﹣	﹣	﹣	2
EP273	beaf	Beijing	2013	ONT	ST10	+	﹣	﹣	+	+	+	﹣	﹣	﹣	﹣	﹣	﹣	﹣	﹣	﹣	﹣	﹣	﹣	﹣	﹣	﹣	3
EP274	mutton	Beijing	2013	ONT	ST10	+	﹣	﹣	+	+	+	﹣	﹣	﹣	﹣	﹣	﹣	﹣	﹣	﹣	﹣	﹣	﹣	﹣	﹣	﹣	3
EP275	bird	Sichuan	2014	O119:H8	ST7214	﹣	+	﹣	﹣	﹣	﹣	﹣	﹣	﹣	﹣	﹣	﹣	﹣	+	+	﹣	﹣	﹣	﹣	﹣	﹣	3
EP276	mutton	Beijing	2014	O119:H25	ST5343	﹣	+	﹣	﹣	﹣	﹣	﹣	+	﹣	﹣	﹣	﹣	﹣	+	+	﹣	﹣	﹣	﹣	﹣	﹣	4
EP277	beaf	Beijing	2014	O76:H7	ST794	﹣	+	﹣	+	+	+	﹣	+	﹣	+	﹣	﹣	﹣	+	+	﹣	﹣	﹣	﹣	﹣	﹣	8
EP278	beaf	Beijing	2014	O156:H8	ST327	﹣	+	﹣	+	+	+	﹣	﹣	﹣	﹣	﹣	﹣	﹣	+	﹣	﹣	﹣	﹣	﹣	﹣	﹣	5
EP279	pork	Beijing	2014	O49:H10	ST793	+	﹣	﹣	﹣	﹣	﹣	+	﹣	﹣	+	+	﹣	﹣	﹣	﹣	﹣	﹣	﹣	﹣	﹣	﹣	3
EP280	beaf	Beijing	2014	O10:NT	ST7215	﹣	+	﹣	+	+	+	﹣	+	﹣	﹣	﹣	﹣	+	+	+	﹣	﹣	﹣	﹣	﹣	﹣	8
EP281	mutton	Beijing	2014	O177:H11	ST29	+	+	﹣	+	+	+	+	+	+	+	﹣	﹣	﹣	+	+	﹣	﹣	﹣	﹣	﹣	﹣	10
EP282	chicken meat	Beijing	2014	O76:H7	ST795	﹣	+	﹣	+	+	+	﹣	﹣	﹣	+	﹣	﹣	﹣	+	﹣	﹣	﹣	﹣	﹣	﹣	﹣	6
EP285	beaf	Beijing	2014	O61:H10	ST206	+	﹣	﹣	﹣	﹣	﹣	﹣	﹣	﹣	﹣	﹣	﹣	﹣	﹣	+	﹣	﹣	﹣	﹣	﹣	﹣	1
EP286	mutton	Beijing	2014	O10:NT	ST7215	﹣	﹣	+	+	+	+	﹣	+	﹣	﹣	﹣	﹣	﹣	﹣	+	﹣	﹣	﹣	﹣	﹣	﹣	6
EP287	mutton	Beijing	2014	O61:H10	ST206	+	﹣	﹣	﹣	﹣	﹣	﹣	﹣	﹣	﹣	﹣	﹣	﹣	+	+	﹣	﹣	﹣	﹣	﹣	﹣	2
EP288	mutton	Beijing	2014	O2:H40	ST10	+	﹣	﹣	+	+	+	﹣	﹣	﹣	﹣	﹣	﹣	﹣	+	﹣	﹣	﹣	﹣	﹣	﹣	﹣	4
EP289	beaf	Beijing	2014	O182:H25	ST300	﹣	+	+	+	﹣	+	﹣	+	﹣	﹣	﹣	﹣	﹣	+	+	﹣	﹣	﹣	﹣	﹣	﹣	7
EP290	mutton	Beijing	2014	O26:H11	ST29	﹣	﹣	+	+	+	+	+	﹣	﹣	﹣	﹣	﹣	﹣	+	+	﹣	﹣	﹣	﹣	﹣	﹣	7
EP291	mutton	Beijing	2014	O182:H25	ST300	﹣	+	﹣	+	﹣	+	﹣	+	﹣	﹣	﹣	﹣	﹣	+	+	﹣	﹣	﹣	﹣	﹣	﹣	6
EP292	mutton	Beijing	2014	O71:H11	ST29	﹣	+	﹣	+	+	+	+	﹣	﹣	﹣	﹣	﹣	+	+	+	﹣	﹣	﹣	﹣	﹣	﹣	8
EP293	mutton	Beijing	2014	O37:H10	ST206	+	﹣	﹣	﹣	﹣	﹣	﹣	﹣	﹣	﹣	﹣	﹣	﹣	+	+	﹣	﹣	﹣	﹣	﹣	﹣	2
EP294	mutton	Beijing	2014	O70:H11	ST29	﹣	+	+	+	+	+	+	+	﹣	﹣	﹣	﹣	﹣	+	+	﹣	﹣	﹣	﹣	﹣	﹣	9
EP295	beaf	Beijing	2014	O49:H10	ST206	+	﹣	+	﹣	﹣	﹣	﹣	﹣	﹣	﹣	﹣	﹣	﹣	+	+	﹣	﹣	﹣	﹣	﹣	﹣	3
EP296	beaf	Beijing	2014	O37:H10	ST206	+	﹣	+	﹣	﹣	﹣	﹣	﹣	﹣	﹣	﹣	﹣	﹣	+	+	﹣	﹣	﹣	﹣	﹣	﹣	3
EP297	diarrheal patient	Henan	2014	O157:H7	ST11	+	+	+	+	+	+	+	+	+	+	+	﹣	﹣	+	+	﹣	﹣	﹣	﹣	﹣	﹣	12
EP298	live chicken	Sichuan	2014	O123:H40	ST752	+	﹣	﹣	﹣	﹣	﹣	﹣	﹣	﹣	﹣	+	﹣	﹣	+	+	﹣	﹣	﹣	﹣	﹣	﹣	3
EP299	chicken meat	Sichuan	2014	O123:H40	ST752	+	﹣	﹣	﹣	﹣	﹣	﹣	﹣	﹣	﹣	+	﹣	﹣	+	+	﹣	﹣	﹣	﹣	﹣	﹣	3
EP300	mutton	Beijing	2014	O2:H40	ST10	+	﹣	﹣	+	+	+	﹣	﹣	﹣	﹣	﹣	﹣	﹣	+	﹣	﹣	﹣	﹣	﹣	﹣	﹣	4
EP301	pork	Beijing	2014	O76:H7	ST795	﹣	+	+	+	+	+	﹣	﹣	﹣	﹣	﹣	﹣	﹣	+	﹣	﹣	﹣	﹣	﹣	﹣	﹣	6
EP302	pig	Beijing	2014	O76:H7	ST795	﹣	+	+	+	+	+	﹣	﹣	﹣	+	﹣	﹣	﹣	+	﹣	﹣	﹣	﹣	﹣	﹣	﹣	7
EP303	pork	Beijing	2014	O76:H7	ST795	﹣	+	+	+	+	+	﹣	﹣	﹣	﹣	﹣	﹣	﹣	+	+	﹣	﹣	﹣	﹣	﹣	﹣	7
EP304	pork	Beijing	2014	O76:H7	ST795	﹣	+	﹣	+	+	+	﹣	﹣	﹣	﹣	﹣	﹣	﹣	+	+	﹣	﹣	﹣	﹣	﹣	﹣	6
EP305	pork	Beijing	2014	O76:H7	ST795	﹣	+	﹣	+	+	+	﹣	﹣	﹣	﹣	﹣	﹣	﹣	+	+	﹣	﹣	﹣	﹣	﹣	﹣	6
EP306	pig	Beijing	2014	O145:H28	ST137	﹣	+	﹣	﹣	﹣	﹣	﹣	+	﹣	﹣	+	﹣	+	+	+	﹣	﹣	﹣	﹣	﹣	﹣	6
EP307	pork	Beijing	2014	O76:H7	ST795	﹣	+	﹣	+	+	+	﹣	﹣	﹣	+	﹣	﹣	﹣	+	+	﹣	﹣	﹣	﹣	﹣	﹣	7
EP308	mutton	Beijing	2014	O45:H2	ST17	﹣	﹣	+	+	+	+	﹣	+	﹣	﹣	﹣	﹣	﹣	+	+	﹣	﹣	﹣	﹣	﹣	﹣	7
EP313	beaf	Sichuan	2014	O180:H2	ST301	﹣	﹣	﹣	﹣	﹣	﹣	﹣	﹣	﹣	﹣	+	﹣	﹣	+	﹣	﹣	﹣	﹣	﹣	﹣	﹣	2
EP318	healthy carrier	Guangdong	2013	ONT:H6	ST28	+	﹣	﹣	﹣	﹣	﹣	﹣	﹣	﹣	﹣	﹣	﹣	﹣	﹣	+	﹣	﹣	﹣	﹣	﹣	﹣	1
EP344	pork	Sichuan	2014	O51:NT	ST7212	+	﹣	﹣	+	+	+	﹣	﹣	﹣	+	﹣	﹣	﹣	+	﹣	﹣	﹣	﹣	﹣	﹣	﹣	5
EP345	live chicken	Sichuan	2014	O103:H5	ST4550	﹣	+	﹣	﹣	+	﹣	﹣	﹣	﹣	﹣	﹣	﹣	﹣	+	﹣	﹣	﹣	﹣	﹣	﹣	﹣	3
EP346	live chicken	Sichuan	2014	O108:H9	ST302	+	+	﹣	﹣	﹣	﹣	﹣	﹣	﹣	﹣	﹣	﹣	﹣	+	﹣	﹣	﹣	﹣	﹣	﹣	﹣	2
EP347	live chicken	Sichuan	2014	O108:H9	ST302	+	+	﹣	﹣	﹣	﹣	﹣	﹣	﹣	﹣	﹣	﹣	﹣	+	﹣	﹣	﹣	﹣	﹣	﹣	﹣	2
EP348	live chicken	Sichuan	2014	O45:NT	ST7213	+	﹣	﹣	﹣	﹣	﹣	﹣	﹣	﹣	﹣	+	﹣	﹣	+	﹣	﹣	﹣	﹣	﹣	﹣	﹣	2
EP349	live chicken	Sichuan	2014	O108:H9	ST302	+	+	﹣	﹣	﹣	﹣	﹣	﹣	﹣	﹣	﹣	﹣	﹣	+	﹣	﹣	﹣	﹣	﹣	﹣	﹣	2
EP350	live chicken	Sichuan	2014	O108:H9	ST302	+	+	﹣	﹣	﹣	﹣	﹣	﹣	﹣	﹣	﹣	﹣	﹣	+	﹣	﹣	﹣	﹣	﹣	﹣	﹣	2
EP351	healthy carrier	Guangdong	2014	O152:H38	ST154	﹣	+	﹣	﹣	﹣	﹣	﹣	﹣	﹣	﹣	﹣	﹣	﹣	+	﹣	﹣	﹣	﹣	﹣	﹣	﹣	2
EP352	healthy carrier	Guangdong	2014	O88:H25	ST517	﹣	﹣	﹣	﹣	﹣	﹣	﹣	+	﹣	﹣	﹣	﹣	﹣	+	﹣	﹣	﹣	﹣	﹣	﹣	﹣	2
EP353	healthy carrier	Guangdong	2014	O177:H45	ST6308	+	﹣	﹣	﹣	﹣	﹣	+	﹣	﹣	﹣	﹣	﹣	﹣	﹣	﹣	﹣	﹣	﹣	﹣	﹣	﹣	1
EP354	healthy carrier	Guangdong	2014	O139:H19	ST1125	﹣	+	﹣	﹣	﹣	﹣	﹣	﹣	﹣	﹣	﹣	﹣	﹣	+	﹣	﹣	﹣	﹣	﹣	﹣	﹣	2
EP355	healthy carrier	Guangdong	2014	O107:H31	ST803	+	﹣	﹣	﹣	﹣	﹣	﹣	﹣	﹣	﹣	﹣	﹣	+	﹣	﹣	﹣	﹣	﹣	﹣	﹣	﹣	1
EP356	healthy carrier	Guangdong	2014	O136:H21	ST40	﹣	+	﹣	﹣	﹣	﹣	﹣	﹣	﹣	﹣	﹣	﹣	﹣	+	﹣	﹣	﹣	﹣	﹣	﹣	﹣	2
EP357	healthy carrier	Guangdong	2014	O145:H34	ST526	+	﹣	﹣	﹣	﹣	﹣	﹣	﹣	﹣	﹣	﹣	﹣	﹣	﹣	﹣	﹣	﹣	﹣	﹣	﹣	﹣	0
EP358	healthy carrier	Guangdong	2014	O138:H48	ST6272	+	+	﹣	﹣	﹣	﹣	﹣	﹣	﹣	﹣	﹣	﹣	﹣	+	+	﹣	﹣	﹣	﹣	﹣	﹣	3
EP359	healthy carrier	Guangdong	2014	O167:H31	ST803	+	﹣	﹣	﹣	﹣	﹣	﹣	﹣	﹣	﹣	﹣	﹣	﹣	﹣	﹣	﹣	﹣	﹣	﹣	﹣	﹣	0
EP360	healthy carrier	Guangdong	2014	O85:H31	ST803	+	﹣	﹣	﹣	﹣	﹣	﹣	﹣	﹣	﹣	﹣	﹣	﹣	﹣	﹣	﹣	﹣	﹣	﹣	﹣	﹣	0
EP361	healthy carrier	Guangdong	2014	O171:H19	ST517	﹣	+	﹣	﹣	﹣	﹣	﹣	﹣	﹣	﹣	+	+	﹣	+	﹣	﹣	﹣	﹣	﹣	﹣	﹣	4
EP362	healthy carrier	Guangdong	2014	O139:H19	ST1125	﹣	+	﹣	﹣	﹣	﹣	﹣	﹣	﹣	﹣	﹣	﹣	﹣	+	﹣	﹣	﹣	﹣	﹣	﹣	﹣	2
EP363	healthy carrier	Guangdong	2014	O129:H11	ST3037	+	﹣	﹣	﹣	﹣	﹣	﹣	﹣	﹣	﹣	+	+	﹣	+	﹣	﹣	﹣	﹣	﹣	﹣	﹣	3
EP364	healthy carrier	Guangdong	2014	O13/O129/O135:H11	ST10	+	+	﹣	﹣	﹣	﹣	﹣	﹣	﹣	﹣	﹣	+	﹣	+	﹣	﹣	﹣	﹣	﹣	﹣	﹣	3
EP374	pig	Sichuan	2015	O26:H11	ST48	+	﹣	﹣	﹣	﹣	﹣	﹣	+	+	+	﹣	﹣	﹣	﹣	﹣	﹣	﹣	﹣	﹣	﹣	﹣	3
EP375	ochtona	Qinghai	2015	O51:H49	ST589	+	﹣	﹣	﹣	﹣	﹣	﹣	﹣	﹣	﹣	﹣	﹣	﹣	﹣	﹣	﹣	﹣	﹣	﹣	﹣	﹣	0
EP376	ochtona	Qinghai	2015	O51:H49	ST589	+	﹣	﹣	﹣	﹣	﹣	﹣	﹣	﹣	﹣	﹣	﹣	﹣	﹣	﹣	﹣	﹣	﹣	﹣	﹣	﹣	0
EP377	ochtona	Qinghai	2015	O137:H6	ST2678	+	﹣	﹣	﹣	﹣	﹣	﹣	﹣	﹣	﹣	﹣	﹣	﹣	﹣	﹣	﹣	﹣	﹣	﹣	﹣	﹣	0
EP378	ochtona	Qinghai	2015	O26:NT	ST21	+	﹣	+	+	+	+	﹣	+	+	+	﹣	﹣	+	+	+	﹣	﹣	﹣	﹣	﹣	﹣	10
EP379	ochtona	Qinghai	2015	O26:H11	ST21	﹣	﹣	+	+	+	+	﹣	+	+	+	﹣	﹣	﹣	+	+	﹣	﹣	﹣	﹣	﹣	﹣	9
EP380	ochtona	Qinghai	2012	O141:NT	ST5959	﹣	﹣	﹣	+	+	﹣	﹣	﹣	﹣	﹣	﹣	﹣	+	+	﹣	﹣	﹣	﹣	﹣	﹣	﹣	4
EP381	ochtona	Qinghai	2012	O26:H11	ST21	﹣	﹣	+	+	+	+	+	+	+	+	﹣	﹣	﹣	+	+	﹣	﹣	﹣	﹣	﹣	﹣	10
EP382	ochtona	Qinghai	2012	O63:H6	ST583	+	﹣	﹣	﹣	﹣	﹣	﹣	﹣	﹣	﹣	﹣	﹣	+	﹣	﹣	﹣	﹣	﹣	﹣	﹣	﹣	1
EP383	ochtona	Qinghai	2012	O51:H49	ST589	+	﹣	﹣	﹣	﹣	﹣	﹣	﹣	﹣	﹣	﹣	﹣	﹣	﹣	﹣	﹣	﹣	﹣	﹣	﹣	﹣	0
EP389	healthy carrier	Sichuan	2015	O86:H45	ST788	+	﹣	﹣	﹣	﹣	﹣	﹣	﹣	﹣	﹣	﹣	﹣	﹣	﹣	+	﹣	﹣	﹣	﹣	﹣	﹣	1
EP390	diarrheal patient	Sichuan	2015	O51:H21	ST40	﹣	+	+	+	+	+	﹣	﹣	﹣	﹣	﹣	﹣	﹣	+	﹣	﹣	﹣	﹣	﹣	﹣	﹣	6
EP391	healthy carrier	Sichuan	2015	O107/O117:H40	ST10	+	﹣	﹣	+	+	+	﹣	﹣	﹣	﹣	﹣	﹣	﹣	+	﹣	﹣	﹣	﹣	﹣	﹣	﹣	4
EP392	healthy carrier	Sichuan	2015	O138:H48	ST6272	+	+	﹣	﹣	﹣	﹣	﹣	﹣	﹣	﹣	﹣	﹣	﹣	+	+	﹣	﹣	﹣	﹣	﹣	﹣	3
EP393	diarrheal patient	Sichuan	2014	O33:H34	ST2086	+	﹣	﹣	﹣	﹣	﹣	﹣	﹣	﹣	﹣	﹣	﹣	﹣	﹣	﹣	﹣	﹣	﹣	﹣	﹣	﹣	0
EP394	healthy carrier	Sichuan	2015	O13/O129/O135:H11	ST10	+	﹣	﹣	﹣	﹣	﹣	﹣	﹣	﹣	﹣	+	+	﹣	+	﹣	﹣	﹣	﹣	﹣	﹣	﹣	3
EP395	healthy carrier	Sichuan	2015	O34:H9	ST29	﹣	+	﹣	+	+	+	+	﹣	﹣	﹣	﹣	+	﹣	+	﹣	﹣	﹣	﹣	﹣	﹣	﹣	7
EP396	healthy carrier	Sichuan	2015	O111:H9	ST381	﹣	+	﹣	﹣	﹣	﹣	+	﹣	﹣	﹣	+	+	﹣	+	﹣	﹣	﹣	﹣	﹣	﹣	﹣	5
EP397	healthy carrier	Sichuan	2015	O26:H11	ST48	+	﹣	﹣	﹣	﹣	﹣	﹣	+	+	+	﹣	﹣	﹣	﹣	﹣	﹣	﹣	﹣	﹣	﹣	﹣	3
EP398	diarrheal patient	Sichuan	2014	O152:H38	ST154	﹣	+	﹣	﹣	﹣	﹣	﹣	﹣	﹣	﹣	﹣	+	﹣	+	﹣	﹣	﹣	﹣	﹣	﹣	﹣	3
EP399	diarrheal patient	Sichuan	2014	O7:H11	ST29	﹣	+	+	+	+	+	+	+	+	+	﹣	﹣	﹣	+	+	﹣	﹣	﹣	﹣	﹣	﹣	11
EP400	healthy carrier	Sichuan	2015	O139:H14	ST4119	+	﹣	﹣	﹣	﹣	﹣	﹣	﹣	﹣	﹣	﹣	﹣	﹣	﹣	﹣	﹣	﹣	﹣	﹣	﹣	﹣	0
EP401	healthy carrier	Sichuan	2015	O177:H45	ST6308	+	﹣	﹣	﹣	﹣	﹣	+	﹣	﹣	+	﹣	+	+	﹣	﹣	﹣	﹣	﹣	﹣	﹣	﹣	4
EP402	healthy carrier	Sichuan	2015	O180:H2	ST301	﹣	﹣	﹣	﹣	﹣	﹣	﹣	﹣	﹣	+	﹣	﹣	+	+	﹣	﹣	﹣	﹣	﹣	﹣	﹣	3
EP404	healthy carrier	Sichuan	2015	ONT:H6	ST28	+	﹣	﹣	﹣	﹣	﹣	﹣	﹣	﹣	﹣	﹣	﹣	﹣	﹣	﹣	﹣	﹣	﹣	﹣	﹣	﹣	0
EP405	healthy carrier	Sichuan	2015	O111:H9	ST381	﹣	+	﹣	﹣	﹣	﹣	+	﹣	﹣	﹣	+	+	﹣	+	﹣	﹣	﹣	﹣	﹣	﹣	﹣	5
NT: untypable
O13/O129/O135: the strain could react with O13, O19 and O135 antisera simutaneously
O107/O117: the strain could react with O107 and O117 antisera simutaneously
